# Supplementary material for: Impact of an intersectoral universal workplace intervention on health related quality of life and wellbeing in a pragmatic cluster randomised trial
Source: Sci Rep. 2025 Jul 29;15:27715. doi: 10.1038/s41598-025-12221-1 (PMC12307591; doi:10.1038/s41598-025-12221-1)
Supplement: Supplementary file 1 — Supplementary Information 1. [file 41598_2025_12221_MOESM1_ESM.xlsx]

## Sheet: Appendix Table A
Randomization	Type of business	Office (32)	Industry (16)	Health (26)	Education (23)	Private (26)=1	Public (71)=1	Troms (66)	Finnmark (31)	Pop >5000 (63)	Pop <5000 (34)	Ended 2021 (48)	Ended 2022 (49)	Extention due to covid (31)
Intervention	Municipal home nursing			1			1	1		1		1		1
Intervention	Cleaning company		1			1		1		1		1		1
Intervention	Hospital department			1			1	1		1		1		1
Intervention	Student organization	1				1		1		1		1		1
Intervention	Municipal social service			1			1	1			1	1		1
Intervention	Student organization	1				1		1		1		1		1
Intervention	Hospital department			1			1	1		1		1		1
Intervention	Kindergarten				1	1			1	1		1		1
Intervention	Kindergarten				1	1			1	1		1		1
Intervention	Municipal cleaning service		1				1	1			1		1	1
Intervention	Public social service	1					1		1	1			1	1
Intervention	Public social service			1			1	1		1		1
Intervention	Public social service			1			1	1			1	1
Intervention	Kindergarten				1	1			1	1		1
Intervention	Kindergarten				1	1			1	1		1
Intervention	Transport service		1			1		1		1		1
Intervention	Sales and service		1			1			1	1		1
Intervention	School services				1		1	1			1		1	1
Intervention	Kindergarten				1		1	1		1		1
Intervention	Municipal health service			1			1	1		1		1
Intervention	Municipal health service			1			1	1		1		1
Intervention	Kindergarten				1		1	1		1		1
Intervention	Kindergarten				1	1			1		1	1
Intervention	Public service & administration	1					1	1		1			1
Intervention	Public service & administration	1					1	1			1	1
Intervention	Public service & administration	1					1		1		1		1
Intervention	Public service & administration	1					1		1		1	1
Intervention	School services				1		1	1			1		1
Intervention	Public social service	1					1	1		1		1
Intervention	Kindergarten				1		1		1		1		1
Intervention	Kindergarten				1		1		1		1		1
Intervention	Kindergarten				1		1	1		1			1
Intervention	Public service & administration	1					1		1		1		1
Intervention	Municipal health service			1			1		1		1		1
Intervention	Public service & administration	1					1		1		1		1
Intervention	Industrial production business		1			1			1		1		1
Intervention	Public service & administration	1					1	1		1			1
Intervention	Hospital supplier		1				1	1		1			1
Intervention	Public service & administration	1					1		1		1		1
Intervention	Hospital department			1			1		1		1		1
Intervention	School services				1		1		1		1		1
Intervention	Municipal health service			1			1	1		1			1
Intervention	Municipal health service			1			1	1		1			1
Intervention	Public service & administration	1					1	1		1			1
Intervention	Public service & administration	1					1	1		1			1
Intervention Total:		14	6	12	13	11	34	27	18	27	18	23	22	12
Control	Municipal home nursing			1			1	1		1		1		1
Control	Animal service			1		1		1		1		1		1
Control	Public service & administration	1					1	1		1		1		1
Control	Hospital department			1			1	1			1	1		1
Control	Hospital service	1					1	1		1		1		1
Control	Public social service			1			1	1		1		1		1
Control	Public social service			1			1	1			1	1		1
Control	Research and university adminsitration	1					1	1		1		1		1
Control	Student organization	1				1		1		1		1		1
Control	Industrial production business		1			1		1		1		1		1
Control	Kindergarten				1		1	1			1	1		1
Control	Municipal health service			1			1	1			1	1		1
Control	Public service & administration	1					1	1		1		1		1
Control	Public social service			1			1	1		1		1		1
Control	Hospital department			1			1	1		1			1	1
Control	Hospital department			1			1	1		1			1	1
Control	Spiritual services	1					1	1		1			1	1
Control	Industrial production business		1			1			1	1		1
Control	Sales and service	1				1		1		1		1
Control	Public service & administration	1					1	1			1	1
Control	Kindergarten				1	1		1		1			1	1
Control	Industrial production business		1			1			1	1		1
Control	Transport service		1			1			1	1		1
Control	School services				1		1	1			1		1
Control	Hospital department			1			1		1		1		1
Control	Kindergarten				1	1		1		1		1
Control	Kindergarten				1		1	1		1		1
Control	Municipal health service			1			1	1		1		1
Control	Municipal health service			1			1	1		1		1
Control	Public service & administration	1					1	1		1			1
Control	Public service & administration	1					1		1	1		1
Control	Public service & administration	1					1	1			1		1
Control	Kindergarten				1		1		1		1	1
Control	Kindergarten				1		1	1			1		1	1
Control	Public service & administration	1					1	1		1			1
Control	Kindergarten				1		1		1		1		1
Control	Research and university adminsitration	1					1	1		1			1
Control	Industrial production business		1			1		1		1			1
Control	Industrial production business		1			1		1		1			1
Control	Public social service				1		1		1		1		1
Control	Municipal health service			1			1		1		1		1
Control	Public service & administration	1					1	1		1			1
Control	Hospital supplier		1				1	1		1			1
Control	Kindergarten				1	1		1		1			1
Control	Public service & administration	1					1	1		1			1
Control	Sales and service		1			1			1	1			1
Control	Public service & administration	1					1		1		1		1
Control	Public social service			1			1		1		1		1
Control	Retail business		1			1		1		1			1
Control	Public service & administration	1					1		1		1		1
Control	Public service & administration	1					1	1		1			1
Control	Sales and service		1			1		1		1			1
Control Total:		18	10	14	10	15	37	39	13	36	16	25	27	19

## Sheet: Appendix Table B
Descriptive statistics at baseline - Clusters
Variable		Intervention			Control			P-value
		n	%		n	%
n clusters		45	46.3918		52	53.6082
Type of sector:								0.6255
	Private	11	24.4444		15	28.8462
	Public	34	75.5556		37	71.1538
Type of business:								0.6284
	Industry	6	13.3333		10	19.2308
	Office	13	28.8889		18	34.6154
	Health	13	28.8889		14	26.9231
	Education	13	28.8889		10	19.2308
Geographical dispersion:								0.1141
	Troms	27	60		39	75
	Finnmark	18	40		13	25
Location								0.342
	Urban*	27	60		36	69.2308
	Rural**	18	40		16	30.7692
Year intervention ended:								0.7657
	2021	23	51.1111		25	48.0769
	2022	22	48.8889		27	51.9231
Extended intervention time due to pandemic (Covid-19)		12	26.6667		19	36.5385		0.2984
Descriptive statistics at baseline - Subjects
Variable		Intervention			Control			P-value
		n	%		n	%
n subjects		365	100		567	100
Type of sector:								0.221
	Private	75	20.6		136	24
	Public	290	79.4		431	76
Type of business								0.001
	Office	140	38.4		250	44.1
	Industry	43	11.8		107	19.9
	Health	80	21.9		117	20.6
	Education	102	27.9		93	16.4
Age								0.048
	<30	54	14.8		84	14.8
	30-39	71	19.5		138	24.3
	40-49	107	29.3		148	26.1
	50-59	86	23.6		152	26.81
	>=60	47	12.9		45	7.9
Sex								0.001
	Women	295	80.82		406	71.6
	Men	70	19.2		161	28.4
Smoking								0.239
	Never	181	50		304	53.9
	Current	39	10.8		44	7.8
	Former	142	39.2		216	38.3
Alcohol								0.64
	Never	27	7.5		38	6.8
	≤Monthly	153	42.4		215	38.2
	2-4 times pr month	131	36.3		231	41
	2-3 time pr week	47	13		73	13
	≥4 times a week	3	0.815217		6	1.1
BMI								0.092
	Underweight (<18,5)	6	1.6		2	0.4
	Healthy weight (18,5-<25)	150	41.1		222	39.1
	Overweight (25-<30)	123	33.7		220	38.8
	Obesity (>30)	86	26.6		123	21.7
Level of education								0.71
	None	4	1.1		3	0.520833
	Primary School	14	3.9		24	4.3
	Upper Secondary School/Sixth Form	56	15.4		75	13.3
	Vocational	60	16.5		89	15.8
	University	229	63		373	66.1
Personal income (Gross pr year in NOK):								0.221
	<200.000	12	3.3		14	2.5
	200.000-349.999	25	6.9		30	5.3
	350.000-449.999	95	26.2		109	19.4
	450.000-549.999	115	31.7		214	38.1
	550.000-699.999	81	22.3		140	24.9129
	700.000-849.999	26	7.2		38	6.8
	850.000-999.999	5	1.4		9	1.6
	>1.000.000	4	1.1		8	1.4
People in household <18 years								0.758
	Yes	160	45.9		250	46.9
	No	189	54.1		283	53.1
Geographical dispersion:								0.001
	Troms	221	60.6		425	75
	Finnmark	144	39.4		142	25
Location								0.001
	Urban*	204	55.9		433	76.4
	Rural**	161	44.1		134	23.6
Year intervention ended:								0.247
	2021	197	54		284	50.1
	2022	168	46		283	49.9
Extended intervention time due to pandemic (Covid-19)
	Yes	102	27.9		199	35.1
	No	263	72.1		368	64.9
Enough friends to help you when you need it?								0.496
	Yes	313	86.5		476	84.9
	No	49	13.5		85	15.1
I get on well with my work colleagues								0.618
	Completely agree	211	58.3		346	61.1
	Somewhat agree	145	40.1		209	36.3322
	Somewhat disagree	6	1.7		11	2.07612
	Completely disagree	0	0		0	0
I get along well with my manager								0.277
	Completely agree	197	54.4236		339	60
	Somewhat agree	154	42.5		206	36.4
	Somewhat disagree	9	2.5		18	3.2
	Completely disagree	2	0.6		2	0.4
Each p-value is derived from seperate regressions. P-value estimated using Chi-squared test for categorical variables and independent t-test
for continuous variables. No significant differences were detected at cluster level between the arms at baseline but some variables on sex, age,
type of business, geographical dispersion and location on subkect level showed significant differensces between the arms.
* Settled within 5 km radius of a population >5000
** Settled within 5 km radius of a population <5000

## Sheet: Appendix Table D
Randomization	Type of business	Intervention delivered digital/hybrid	Completed all modules in intervention
HIW	Municipal home nursing
HIW	Cleaning company
HIW	Hospital department
HIW	Student organization		1
HIW	Municipal social service		1
HIW	Student organization		1
HIW	Hospital department	1	1
HIW	Kindergarten		1
HIW	Kindergarten		1
HIW	Municipal cleaning service		1
HIW	Public social service		1
HIW	Public social service		1
HIW	Public social service		1
HIW	Kindergarten		1
HIW	Kindergarten		1
HIW	Transport service
HIW	Sales and service		1
HIW	School services		1
HIW	Kindergarten		1
HIW	Municipal health service
HIW	Municipal health service
HIW	Kindergarten		1
HIW	Kindergarten		1
HIW	Public service & administration	1	1
HIW	Public service & administration		1
HIW	Public service & administration	1	1
HIW	Public service & administration	1	1
HIW	School services	1	1
HIW	Public social service		1
HIW	Kindergarten		1
HIW	Kindergarten		1
HIW	Kindergarten		1
HIW	Public service & administration		1
HIW	Municipal health service		1
HIW	Public service & administration	1	1
HIW	Industrial production business		1
HIW	Public service & administration		1
HIW	Hospital supplier		1
HIW	Public service & administration		1
HIW	Hospital department		1
HIW	School services	1	1
HIW	Municipal health service
HIW	Municipal health service
HIW	Public service & administration	1
HIW	Public service & administration	1	1
Total:		9	36

## Sheet: Appendix Table E
Frequency and prevalence table of EQ-5D-5L profiles and index values, and EQ-VAS mean values, based on baseline data from n=932 participants.
	EQ-5L-5L						EQ-VAS
	Profile	Index value	N (total 932)	%	Cum.		Mean	SD
	11121	0.93	233	25	25		81.8472	10.2998
	11111	1	220	23.61	48.61		86.5741	8.85196
	11122	0.869	96	10.3	58.91		77.6989	11.6365
	11112	0.929	41	4.4	63.3		76.5366	13.6969
	21121	0.872	30	3.22	66.52		76.7143	13.2912
	11131	0.894	27	2.9	69.42		73.2593	11.0021
	11221	0.883	22	2.36	71.78		78.1429	12.6818
	11222	0.822	18	1.93	73.71		74.3529	12.1189
